# Supplementary material for: Green Synthesis of Nitrogen–Doped Carbon Dots from Fresh Tea Leaves for Selective Fe3+ Ions Detection and Cellular Imaging
Source: Nanomaterials (Basel). 2022 Mar 17;12(6):986. doi: 10.3390/nano12060986 (PMC8955450; doi:10.3390/nano12060986)
Supplement: Supplementary file 1 [file nanomaterials-12-00986-s001.zip]

Archive with 1 entries (1 files):
- nanomaterials-1617135-supplementary.pdf
